# Supplementary material for: Prolonged leisure time television watching as a risk factor for chronic obstructive pulmonary disease: Insights from Mendelian randomization
Source: Medicine (Baltimore). 2025 Apr 18;104(16):e42142. doi: 10.1097/MD.0000000000042142 (PMC12014096; doi:10.1097/MD.0000000000042142)
Supplement: Supplementary file 1 [file medi-104-e42142-s001.xlsx]

## Sheet: Table S1
Table S1. Information of included studies and consortia
Exposure or outcomes	Consortium/ First author	Sample size	Number of SNPs	GWAS ID	Population
Time spent watching television	MRC-IEU	437887	9851867	ukb-b-5192	European
Time spent using computer	MRC-IEU	360895	9851867	ukb-b-4522	European
Time spent driving	MRC-IEU	310555	9851867	ukb-b-3793	European
Smoking initiation	GSCAN	607291	11802365	ieu-b-4877	European
Cigarettes smoked per day	GSCAN	249752	12003613	ieu-b-142	European
Years of schooling	SSGAC	766345	10101242	ieu-a-1239	European
Body mass index (BMI)	GIANT	681275	2336260	ieu-b-40	European
Chronic obstructive pulmonary disease (COPD)	Sakaue S	468475	24180654	ebi-a-GCST90018807	European
SNP, Single-nucleotide polymorphism; GSCAN, Sequencing Consortium of Alcohol and Nicotine use consortium ;SSGAC: Social Science Genetic Association Consortium；GIANT，Genetic Investigation of Anthropometric Traits.

## Sheet: Table S2
Table S2 The summarized information about the instrumental variables for Time spent watching television
	SNP	EA	OA	Beta	SE	P value	Keep	R2	F statisitc
1	rs10109061	G	A	-0.00896843	0.0117	3.1e-08	TRUE	5.66067e-05	24.7886
2	rs10189857	G	A	0.0146862	0.012	5.7e-20	TRUE	6.18e-05	27.0851
3	rs10269099	T	G	0.00914889	0.0125	2.1e-08	TRUE	5.7e-05	24.9811
4	rs10739499	G	C	-0.00923636	0.0126	4.2e-08	TRUE	7e-05	30.6721
5	rs10765777	C	A	-0.0113034	0.0118	4.9e-12	TRUE	6.28e-05	27.5073
6	rs111901094	T	G	0.0127107	0.02	1.4e-09	TRUE	5.17e-05	22.6681
7	rs11191129	T	C	-0.00984638	0.0119	9.3e-10	TRUE	4.93e-05	21.6129
8	rs11222919	G	T	-0.0122141	0.0165	6.3e-09	TRUE	0.000191	83.7179
9	rs11245482	C	T	0.0101886	0.0117	4.8e-10	TRUE	5.38e-05	23.5841
10	rs114600294	C	G	0.0108211	0.016	3.1e-08	TRUE	5.99e-05	26.2694
11	rs114755463	A	G	0.0132589	0.0172	6.7e-10	TRUE	7.17e-05	31.4118
12	rs115608101	T	C	-0.0135365	0.0206	1.1e-08	TRUE	4.8e-05	21.036
13	rs11662211	T	C	-0.00944795	0.0113	2.9e-09	TRUE	5.93e-05	25.9839
14	rs11680095	T	C	-0.00918965	0.0115	1.9e-08	TRUE	4.81e-05	21.0669
15	rs11696187	T	C	-0.0135653	0.0153	4.2e-10	TRUE	6.86e-05	30.0494
16	rs11700249	G	T	0.00943299	0.0114	5.9e-09	TRUE	5.3e-05	23.2296
17	rs11714337	A	G	-0.00991351	0.0131	7.6e-10	TRUE	4.8e-05	21.0501
18	rs11877758	G	T	0.0110747	0.0126	1.3e-10	TRUE	5.2e-05	22.791
19	rs11911112	C	A	-0.0107427	0.0136	8e-11	TRUE	0.000109	47.7553
20	rs12045585	A	G	-0.0150612	0.0158	4.1e-10	TRUE	6.6e-05	28.913
21	rs12214364	G	T	0.00904588	0.012	3.8e-08	TRUE	5.17e-05	22.6676
22	rs12553324	G	C	-0.0135646	0.0114	4.5e-17	FALSE	6.46e-05	28.3179
23	rs1291871	C	T	0.00916233	0.0117	9.9e-09	TRUE	5.16e-05	22.6174
24	rs13014947	A	G	0.0106072	0.0117	6.5e-11	TRUE	6.24e-05	27.3539
25	rs13107325	T	C	0.0203199	0.0277	1.7e-11	TRUE	8.38e-05	36.7201
26	rs1324491	A	G	0.0134128	0.0165	1.3e-08	TRUE	8.55e-05	37.4661
27	rs1727332	T	C	0.0131505	0.0132	1.1e-12	TRUE	5.31e-05	23.2552
28	rs17789218	C	T	-0.0109161	0.0153	3.6e-09	TRUE	6.74e-05	29.5438
29	rs178203	C	T	0.012014	0.0129	5.9e-11	TRUE	7.7e-05	33.7497
30	rs180396	T	C	0.0100502	0.0139	4.3e-08	TRUE	8.85e-05	38.7719
31	rs1826510	A	G	-0.0127337	0.0146	1.9e-08	TRUE	5.71e-05	25.0166
32	rs184332798	A	G	-0.0277737	0.0485	2.8e-08	TRUE	5.55e-05	24.3367
33	rs1889996	G	T	0.0119681	0.0129	3.9e-11	TRUE	6.2e-05	27.155
34	rs1993092	C	T	-0.00951741	0.0115	5.4e-09	TRUE	4.98e-05	21.85
35	rs2073869	T	C	-0.0138006	0.014	1.1e-10	TRUE	6.23e-05	27.2871
36	rs2106164	C	T	-0.00938934	0.0123	4.2e-09	TRUE	6.99e-05	30.6252
37	rs2185490	C	A	0.00937259	0.0132	1.2e-08	TRUE	8.69e-05	38.0964
38	rs2240857	G	T	0.0159314	0.0149	4.5e-12	TRUE	5.43e-05	23.7788
39	rs2283	G	A	-0.00926961	0.012	3.2e-08	TRUE	7.44e-05	32.5986
40	rs2332818	C	T	0.00988441	0.0126	4e-08	TRUE	5e-05	21.9257
41	rs2352984	C	T	0.0197571	0.0124	7.4e-35	TRUE	5.82e-05	25.5008
42	rs2479968	G	A	0.0205886	0.0194	2.7e-08	TRUE	6.03e-05	26.431
43	rs249960	G	A	-0.0118041	0.0137	1.1e-08	TRUE	6.36e-05	27.8765
44	rs262890	G	A	0.0132392	0.0119	2.6e-14	TRUE	5.74e-05	25.1783
45	rs263771	A	C	0.0120137	0.0136	1.9e-10	TRUE	6.48e-05	28.4205
46	rs2646351	A	G	0.00891407	0.0113	2.4e-08	TRUE	8.04e-05	35.2424
47	rs2678662	G	T	0.0111458	0.0116	8.6e-12	TRUE	7.22e-05	31.619
48	rs2725371	G	A	-0.0132649	0.0136	2.1e-14	TRUE	8.91e-05	39.0292
49	rs2857693	T	G	0.0106577	0.012	9.6e-11	TRUE	7.73e-05	33.8601
50	rs2906604	C	T	0.0104012	0.0113	5.5e-11	TRUE	8.64e-05	37.8549
51	rs3138499	C	A	0.0109638	0.0115	8.5e-12	TRUE	4.8e-05	21.0402
52	rs34094119	G	A	0.00908177	0.0128	1.3e-08	TRUE	6.33e-05	27.7376
53	rs34811474	A	G	-0.0131563	0.0153	3.1e-12	TRUE	5.02e-05	21.9924
54	rs35797019	G	A	-0.00921437	0.0117	1.5e-08	TRUE	5.7e-05	25.0026
55	rs362312	C	T	-0.00952438	0.0115	3.5e-09	TRUE	5.06e-05	22.162
56	rs3754970	C	T	0.00970162	0.0113	1.3e-09	TRUE	6.64e-05	29.1033
57	rs3810496	C	T	0.00937122	0.0116	1.2e-08	TRUE	5.51e-05	24.1663
58	rs4076457	T	C	-0.0100378	0.0149	3.7e-08	TRUE	5.56e-05	24.3661
59	rs4110177	A	G	0.00942719	0.0134	1.3e-08	TRUE	9.42e-05	41.2847
60	rs4303732	C	T	-0.0107277	0.0114	3.7e-11	TRUE	9.64e-05	42.2474
61	rs4339469	G	T	0.0125288	0.0117	2.8e-14	TRUE	8.92e-05	39.0682
62	rs4469687	G	A	0.00879878	0.0113	3.1e-08	TRUE	5.21e-05	22.8385
63	rs4567133	A	C	-0.0130235	0.0133	1.7e-10	TRUE	5.21e-05	22.8585
64	rs4747438	T	C	-0.0118194	0.0133	3.9e-12	TRUE	6.9e-05	30.2339
65	rs4788616	G	T	-0.0101834	0.0115	4.3e-10	TRUE	5.21e-05	22.8366
66	rs4847408	C	G	-0.010396	0.0118	4.1e-10	TRUE	6.42e-05	28.1552
67	rs494566	T	C	0.0101656	0.0123	2e-09	TRUE	5.11e-05	22.3807
68	rs57555420	T	C	0.0101749	0.0127	9.4e-09	TRUE	0.000161	70.5233
69	rs58541850	A	G	0.0213895	0.0226	2.7e-10	TRUE	5.33e-05	23.3537
70	rs6102912	C	T	-0.0109087	0.0115	1.4e-11	TRUE	5.36e-05	23.5053
71	rs6125907	A	C	0.0161817	0.0263	4.5e-09	TRUE	7.5e-05	32.8615
72	rs61743199	G	A	0.0173842	0.0259	1.6e-08	TRUE	9.74e-05	42.6628
73	rs61864793	C	T	-0.0111416	0.0148	1.2e-09	TRUE	5.92e-05	25.9342
74	rs62145951	C	T	-0.0120253	0.0122	2.6e-11	TRUE	0.000103	45.3264
75	rs62199883	A	C	0.0138426	0.0118	3.2e-18	TRUE	4.96e-05	21.7359
76	rs6493583	G	C	0.0133615	0.0167	9.5e-09	TRUE	5.02e-05	22.0014
77	rs6511708	C	T	-0.0120822	0.0124	7.5e-13	TRUE	7.39e-05	32.3696
78	rs68056254	T	G	0.0134953	0.0142	1.3e-09	TRUE	5.81e-05	25.4547
79	rs6814554	A	G	0.0135276	0.0115	2.4e-17	TRUE	8.32e-05	36.4693
80	rs6850494	C	A	0.00966003	0.0116	3.4e-09	TRUE	4.82e-05	21.1404
81	rs6895658	C	T	-0.0129815	0.0134	1.1e-10	TRUE	5.07e-05	22.229
82	rs6994132	C	T	-0.00996299	0.0115	6.2e-10	TRUE	5e-05	21.903
83	rs7089973	A	C	0.00929464	0.013	1.6e-08	TRUE	4.87e-05	21.3658
84	rs71658797	A	T	0.0157577	0.0195	1.1e-10	TRUE	5.65e-05	24.7627
85	rs7184800	A	G	-0.0134542	0.0137	7.4e-15	TRUE	5.01e-05	21.9463
86	rs72673939	C	G	0.0121001	0.0155	4.1e-09	TRUE	4.95e-05	21.6983
87	rs73571431	T	C	0.0158383	0.0172	5.5e-10	TRUE	4.78e-05	20.9527
88	rs73946726	A	C	0.0319589	0.0521	2.2e-08	TRUE	6.32e-05	27.7021
89	rs749056	G	T	-0.0100199	0.0138	7.2e-09	TRUE	4.8e-05	21.0364
90	rs749671	A	G	-0.0110813	0.0127	1.6e-11	TRUE	5.89e-05	25.8318
91	rs7539775	A	G	0.00996891	0.0124	4.3e-08	TRUE	6.16e-05	26.9914
92	rs75499503	T	C	-0.0184284	0.015	3.1e-21	TRUE	5.2e-05	22.8143
93	rs75641275	C	A	0.0154331	0.0169	1e-11	TRUE	4.77e-05	20.9007
94	rs7708324	G	A	-0.00988735	0.0138	1.6e-09	TRUE	4.97e-05	21.7684
95	rs77273138	A	T	0.0234767	0.025	9.7e-10	TRUE	0.000115	50.601
96	rs7798292	A	G	-0.00972203	0.0115	1.3e-09	TRUE	5.23e-05	22.9063
97	rs78227853	T	C	-0.0283605	0.0318	3.4e-08	TRUE	5.4e-05	23.6551
98	rs7899206	G	T	-0.00977557	0.0115	1.3e-09	TRUE	6.71e-05	29.4063
99	rs7921305	A	G	-0.0114732	0.013	3.7e-10	TRUE	6.31e-05	27.6725
100	rs79373894	C	T	-0.0287273	0.0407	9.8e-11	TRUE	7.95e-05	34.8451
101	rs801733	C	A	-0.0124933	0.013	5e-14	TRUE	9.78e-05	42.8447
102	rs814197	G	T	-0.0106837	0.0113	2e-11	TRUE	6.85e-05	30.0073
103	rs872169	G	C	0.0113462	0.0163	8.2e-09	TRUE	7.22e-05	31.6209
104	rs883027	C	G	0.00967893	0.0126	2e-09	FALSE	6.32e-05	27.6924
105	rs898751	T	C	0.0100214	0.0114	3e-10	TRUE	7.03e-05	30.8148
106	rs9300594	G	A	0.0112022	0.0123	9.1e-10	TRUE	9.97e-05	43.6642
107	rs9326862	T	A	-0.00923038	0.0118	6.8e-09	FALSE	5.05e-05	22.1549
108	rs9471333	T	C	-0.0104272	0.0115	6.7e-11	TRUE	5.59e-05	24.5083
109	rs9834970	C	T	-0.0089082	0.0114	2e-08	TRUE	4.77e-05	20.9178
110	rs9867121	A	C	-0.0116984	0.0138	1.4e-08	TRUE	7.77e-05	34.0512
111	rs9867437	C	A	-0.0103044	0.0116	1.3e-10	TRUE	5.95e-05	26.0951
112	rs9880023	T	G	0.00964695	0.0129	2e-09	TRUE	4.99e-05	21.8599
113	rs996234	A	G	-0.0105421	0.0122	1.6e-10	TRUE	9.5e-05	41.6104
EA:Effect_allele; OA:Other_allele

## Sheet: Table S3
Table S3 The summarized information about the instrumental variables for Time spent using computer
	SNP	EA	OA	Beta	SE	P value	Keep	R2
1	rs10208088	T	C	-0.0102417	0.00184887	2.99999e-08	TRUE	5.97387e-05
2	rs1037091	T	C	-0.0154792	0.00198324	5.90065e-15	TRUE	6.98e-05
3	rs10518019	G	A	0.00994352	0.00182341	4.90004e-08	TRUE	5.22e-05
4	rs10828248	G	A	0.0106528	0.00191806	2.80001e-08	TRUE	5.81e-05
5	rs11259902	A	C	0.0129081	0.0022856	1.6e-08	TRUE	5.12e-05
6	rs112600282	G	A	-0.0169117	0.00292271	7.19996e-09	TRUE	0.000346
7	rs113851275	A	G	0.018611	0.00294288	2.5e-10	TRUE	4.91e-05
8	rs11634155	C	T	-0.0116134	0.00194762	2.5e-09	TRUE	4.9e-05
9	rs11652437	A	C	0.0127835	0.0019779	1e-10	TRUE	4.85e-05
10	rs117405403	C	G	0.0116237	0.00184813	3.2e-10	TRUE	7.06e-05
11	rs11749912	G	A	-0.0128828	0.00185453	3.69999e-12	TRUE	7.45e-05
12	rs11766392	T	G	-0.0127364	0.00202434	3.09999e-10	TRUE	5.46e-05
13	rs11942953	C	T	-0.010456	0.00183909	1.29999e-08	TRUE	6.11e-05
14	rs12128707	G	A	0.012036	0.00207896	7.10003e-09	TRUE	6.32e-05
15	rs12145677	A	G	0.0155784	0.00199851	6.4003e-15	TRUE	0.000132
16	rs1229984	C	T	-0.0344455	0.00552202	4.39997e-10	TRUE	7.1e-05
17	rs12521638	G	A	0.0100771	0.00183811	4.20001e-08	TRUE	5.52e-05
18	rs12553324	G	C	0.0174747	0.00185204	3.90032e-21	FALSE	0.000106
19	rs12706626	A	G	0.0104093	0.00187679	2.90001e-08	TRUE	0.000133
20	rs12820967	C	T	0.0118918	0.00196682	1.5e-09	TRUE	6.4e-05
21	rs12946454	T	A	-0.0122367	0.00206474	3.09999e-09	TRUE	5.27e-05
22	rs13262595	G	A	0.0156317	0.00183749	1.80011e-17	TRUE	6.35e-05
23	rs13422733	T	C	-0.0151513	0.00276095	4.09996e-08	TRUE	4.85e-05
24	rs136553	T	C	0.0113107	0.00188527	2e-09	TRUE	9.56e-05
25	rs1395020	A	G	-0.0109994	0.0019928	3.40001e-08	TRUE	6.3e-05
26	rs1448355	T	C	0.0122611	0.00188604	8.00018e-11	TRUE	6.74e-05
27	rs1469249	A	G	-0.0129674	0.00224793	8e-09	TRUE	9.81e-05
28	rs147543875	T	C	-0.0363216	0.0064215	1.5e-08	TRUE	6.15e-05
29	rs1648906	A	G	-0.0110407	0.00196941	2.1e-08	TRUE	5.31e-05
30	rs166835	T	C	-0.0108229	0.00184312	4.30002e-09	TRUE	5.89e-05
31	rs16912540	G	A	-0.0158246	0.00266109	2.69998e-09	TRUE	6.66e-05
32	rs17167210	A	G	-0.0113974	0.00184149	5.99998e-10	TRUE	5.43e-05
33	rs17789218	C	T	0.0126948	0.00211958	2.1e-09	TRUE	0.000106
34	rs17862355	G	T	-0.0112104	0.00183696	1e-09	TRUE	7.39e-05
35	rs1987942	C	T	-0.0110584	0.0018952	5.39995e-09	TRUE	5.27e-05
36	rs1999244	T	A	0.0130656	0.00220644	3.2e-09	TRUE	0.00011
37	rs2032780	C	T	0.0123498	0.00187519	4.49987e-11	TRUE	6.61e-05
38	rs2041687	G	T	0.0117094	0.00186949	3.79997e-10	TRUE	5.92e-05
39	rs2068625	C	T	0.0141749	0.00198926	1e-12	TRUE	7.31e-05
40	rs206965	C	T	-0.0129444	0.00224327	7.90005e-09	TRUE	7.96e-05
41	rs2120461	T	C	0.0121844	0.00192646	2.5e-10	TRUE	8.4e-05
42	rs2220599	G	C	0.0123126	0.00189671	8.49963e-11	TRUE	7.41e-05
43	rs246723	G	A	-0.0106669	0.00187103	1.2e-08	TRUE	5.48e-05
44	rs2588543	T	C	0.0109083	0.00195019	2.19999e-08	TRUE	6.91e-05
45	rs2734833	A	G	0.0123753	0.00187149	3.80014e-11	TRUE	7.39e-05
46	rs2748985	C	T	0.012497	0.00183369	9.3994e-12	TRUE	5.81e-05
47	rs2756121	A	T	-0.0115618	0.0019007	1.2e-09	TRUE	4.99e-05
48	rs2761438	G	A	-0.0113335	0.0018818	1.7e-09	TRUE	9.99e-05
49	rs28710456	C	T	-0.0104057	0.00182736	1.2e-08	TRUE	0.000132
50	rs306755	C	T	0.0103722	0.00182847	1.40001e-08	TRUE	4.87e-05
51	rs34238696	G	A	-0.016816	0.00296029	1.29999e-08	TRUE	5.92e-05
52	rs3730399	G	A	-0.0227905	0.00372131	9.09997e-10	TRUE	6.99e-05
53	rs422115	T	A	0.0122611	0.00211216	6.4e-09	TRUE	9.32e-05
54	rs4704043	T	C	0.0116082	0.00201843	8.9e-09	TRUE	5.65e-05
55	rs4852252	C	T	0.0101929	0.00183907	2.99999e-08	TRUE	4.93e-05
56	rs56229818	C	T	-0.0101193	0.00182588	2.99999e-08	TRUE	0.000109
57	rs58638214	T	C	-0.0128312	0.00186929	6.70039e-12	TRUE	4.86e-05
58	rs6028090	A	G	0.0125335	0.00185058	1.29987e-11	TRUE	8.9e-05
59	rs613872	T	G	-0.01571	0.00241465	7.70016e-11	TRUE	5.99e-05
60	rs6449708	C	T	-0.0105772	0.00183288	7.90005e-09	TRUE	5.03e-05
61	rs6780848	G	T	0.0113678	0.00205698	3.29997e-08	TRUE	8.92e-05
62	rs6935828	T	C	0.0101667	0.00183639	3.09999e-08	TRUE	6.74e-05
63	rs7020477	G	A	-0.011973	0.00206714	7.00003e-09	TRUE	8.2e-05
64	rs707926	A	G	0.0145369	0.00254823	1.2e-08	TRUE	5.01e-05
65	rs7209653	C	T	-0.013395	0.00200189	2.19989e-11	TRUE	6.34e-05
66	rs7281293	C	A	0.0126268	0.00212857	2.99999e-09	TRUE	5.01e-05
67	rs72828532	C	T	0.0156839	0.00238162	4.49987e-11	TRUE	5.06e-05
68	rs72847500	C	T	0.015805	0.00281055	1.89998e-08	TRUE	5.19e-05
69	rs7288455	G	A	-0.0105482	0.00184611	1.09999e-08	TRUE	5.49e-05
70	rs73578186	T	C	-0.0122916	0.00196159	3.69999e-10	TRUE	7.52e-05
71	rs7526112	G	T	-0.0108478	0.00189836	1.09999e-08	TRUE	6.07e-05
72	rs75550998	T	G	-0.0223915	0.00409541	4.60002e-08	TRUE	9.1e-05
73	rs7564844	A	G	-0.0123434	0.00199054	5.60003e-10	TRUE	5.07e-05
74	rs76112266	G	C	-0.0162576	0.00245477	3.50026e-11	TRUE	6.62e-05
75	rs7630869	T	C	0.0161134	0.00197969	4.00037e-16	TRUE	5.3e-05
76	rs76824303	C	A	-0.0204431	0.00312149	5.79963e-11	TRUE	0.000104
77	rs7904398	T	C	-0.0102001	0.001828	2.39999e-08	TRUE	7.85e-05
78	rs7968738	A	G	-0.0124184	0.00207961	2.39999e-09	TRUE	6.13e-05
79	rs79720045	C	T	-0.0127624	0.00189765	1.80011e-11	TRUE	6.18e-05
80	rs806795	A	G	0.0103555	0.00182406	1.40001e-08	TRUE	7.27e-05
81	rs8102851	C	T	0.012967	0.00224428	7.59994e-09	TRUE	8.42e-05
82	rs9375188	T	C	0.0158521	0.00183171	5.00035e-18	TRUE	0.000101
83	rs9537571	A	G	0.0189538	0.00310676	1.09999e-09	TRUE	5.32e-05
EA:Effect_allele; OA:Other_allele

## Sheet: Table S4
Table S4 The summarized information about the instrumental variables for Time spent driving
	SNP	EA	OA	Beta	SE	P value	Keep	R2
1	rs11057408	T	G	-0.0113117	0.0019833	1.2e-08	TRUE	7.88115e-05
2	rs12069474	C	A	0.0124911	0.00226621	3.50002e-08	TRUE	5.12e-05
3	rs12921753	T	C	0.0120469	0.00191049	2.90001e-10	TRUE	7.41e-05
4	rs2090660	T	C	-0.0130793	0.00237565	3.69999e-08	TRUE	4.8e-05
5	rs2426132	C	G	-0.0116004	0.00188059	6.90001e-10	FALSE	5.84e-05
6	rs2588917	A	C	-0.0104367	0.0018905	3.40001e-08	TRUE	5.12e-05
7	rs975303	G	A	0.0147866	0.00243891	1.29999e-09	TRUE	0.000109
EA:Effect_allele; OA:Other_allele

## Sheet: Table S5
Table S5 SNPs excluded from the outlier corrected MR-PRESSO analyses between sedentary behaviours and COPD
OutlierSNP	RSSobs	P value
Television watching on COPD
rs2857693	0.00258936	<0.113
rs34094119	0.00384916	<0.113
rs71658797	0.00472178	<0.113
rs749671	0.00171664	<0.113
rs814197	0.00143936	<0.113
Using computer on COPD
NA	NA	NA
Driving on COPD
rs2588917	0.00127218	0.021
Excluded variants are shown for the analyses between television watching, computer use, driving.OutlierSNP= Single nucleotide polymorphism removed from the analysis by MR-PRESSO. RSSobs= observed residual sum of squares.

## Sheet: Table S6
Table S6.Summary two-sample Mendelian randomization (MR) estimates of leisure sedentary behaviours on COPD
Exposure	Method	SNP(n)	OR	OR 95%CI		P-val
Time spent watching TV	IVW (fixed effects)	110	2.725	1.989	3.777	5.162×10 −20
Time spent watching TV	IVW (random effects)	110	2.725	1.981	3.748	7.113×10 −10
Time spent watching TV	MR-Egger	110	4.008	0.94	17.103	0.0634235
Time spent watching TV	Weighted Median	110	2.573	1.83	3.626	5.58935×10 −8
Time spent watching TV	Simple Mode	110	2.07	0.812	5.28	0.131
Time spent watching TV	Weighted Mode	110	2.324	1.053	5.132	0.039
Time spent watching TV	MR-PRESSO	110	2.658	1.939	3.644	1.763×10 −8
Time spent watching TV	MR-PRESSO(outlier-corrected)	105	2.812	2.134	3.706	4.348×10 −11
Time spent useing computer	IVW (fixed effects)	82	0.658	0.526	0.824	2.726×10 -4
Time spent useing computer	IVW (random effects)	82	0.658244	0.477717	0.906992	0.0105611
Time spent useing computer	MR-Egger	82	1.15006	0.235456	5.61737	0.86326
Time spent useing computer	Weighted Median	82	0.746377	0.521354	1.06852	0.110052
Time spent useing computer	Simple Mode	82	0.609388	0.270027	1.37525	0.236465
Time spent useing computer	Weighted Mode	82	0.63972	0.272598	1.50126	0.307742
Time spent useing computer	MR-PRESSO	82	0.799	0.708	0.902	5.844×10 -4
Time spent useing computer	MR-PRESSO(outlier-corrected)	82	NA	NA	NA	NA
Time spent driving	IVW (fixed effects)	6	5.26	2.184	12.669	2.138×10 −4
Time spent driving	IVW (random effects)	6	5.26023	1.21711	22.7342	0.0262091
Time spent driving	MR-Egger	6	373.725	0.000195305	715141705	0.46715
Time spent driving	Weighted Median	6	10.5188	3.09236	35.7799	1.649×10 −4
Time spent driving	Simple Mode	6	13.2791	2.49706	70.6166	0.0289707
Time spent driving	Weighted Mode	6	12.8043	2.25771	72.6182	0.0345992
Time spent driving	MR-PRESSO	6	3.529	0.868	14.349	0.128
Time spent driving	MR-PRESSO(outlier-corrected)	5	5.281	1.48	18.843	0.05

## Sheet: Table S7
Table S7 Heterogeneity (Cochran's Q, Rucker's Q), pleiotropy (MR-Egger intercept) in the examined associations between sedentary behaviours and COPD
Exposure	Heterogeneity test				Multiple validity test
	MR Egger		Inverse variance weighted		MR Egger intercept	SE	MR Egger intercept p.value
	Rucker`s Q	p	Cochran`s Q	p
Time spent watching TV	240.139	4.80355e-12	240.774	6.0507e-12	-0.005	0.009	0.594135
Time spent driving	12.7863	0.0123688	13.8658	0.0164845	-0.052	0.09	0.592317
Time spent useing computer	163.147	1.22393e-07	164.158	1.35767e-07	-0.007	0.01	0.483365

## Sheet: Table S8
Table S8 Summary Univaribale Mendelian randomization (MR) estimates of leisure sedentary behaviours on COPD
Model	Exposure	SNPs	MVMR-IVW OR(95% CI)	P-val	MVMR-Egger OR (95% CI)	P-val	Pinter
MVMR1	Time spent watching TV	149	2.160 (1.557-2.995)	0.001	2.111 (1.507-2.956)	<0.001	0.58
	Time spent using computer	140	0.637（0.479-0.847）	0.002	0.641（0.482-0.855）	0.002	0.496
	Time spent driving	87	1.850（0.736-4.641）	0.19	1.817（0.697-4.730）	0.221	0.886
MVMR2	Time spent watching TV	122	2.143 (1.514-3.031)	<0.001	2.404 (1.662-3.473)	<0.001	0.089
	Time spent using computer	99	0.621 (0.436-0.884)	0.008	0.630 (0.446-0.891)	0.009	0.698
	Time spent driving	27	1.422 (0.255-7.924)	0.688	2.716 (0.275-26.816)	0.392	0.399
MVMR3	Time spent watching TV	305	2.164 （1.412-3.317）	<0.001	2.206 （1.392-3.494）	0.001	0.825
	Time spent using computer	307	1.416 (0.971-2.073)	0.071	1.407 (0.960-2.067)	0.08	0.845
	Time spent driving	296	1.689 （0.967-2.951）	0.066	1.689 （0.967-2.954）	0.066	0.778
MVMR4	Time spent watching TV	473	2.358 （1.634-3.401）	<0.001	2.437（1.668-3.561）	<0.001	0.491
	Time spent using computer	473	0.743 （0.533-1.060）	0.101	0.747 （0.523-1.067）	0.109	0.679
	Time spent driving	472	0.941 (0.566-1.563)	0.805	0.939 (0.568-1.551)	0.814	0.954
Note: MVMR 1, multivariable MR analysis adjusting for Smoking initiation; MVMR 2, multivariable MR analysis adjusting for Cigarettes smoked per day; MVMR 3, multivariable MRanalysis adjusting for Years of schooling;MVMR 4, multivariable MR analysis adjusting for BMI; Pinter: p value for intercept test of multivariable MR Egger. Abbreviations: BMI, body mass index; CI, confidence interval; COPD, c…
